# Supplementary material for: Predominance of blaNDM- and blaIMP-Harboring Escherichia coli Belonging to Clonal Complexes 131 and 23 in a Major University Hospital
Source: Medicina (Kaunas). 2024 Sep 19;60(9):1528. doi: 10.3390/medicina60091528 (PMC11434522; doi:10.3390/medicina60091528)
Supplement: Supplementary file 1 [file medicina-60-01528-s001.zip]

Archive with 1 entries (1 files):
- medicina-3170013-supplementary.pdf
